# Supplementary material for: The 27-gene IO score is associated with efficacy of PD-1/L1 inhibitors independent of FGFR expression in a real-world metastatic urothelial carcinoma cohort
Source: Cancer Immunol Immunother. 2023 Feb 19;72(7):2075–86. doi: 10.1007/s00262-023-03401-x (PMC10264529; doi:10.1007/s00262-023-03401-x)
Supplement: Supplementary file 1 — Supplementary file1 (XLS 104 KB) [file 262_2023_3401_MOESM1_ESM.xls]

## Sheet: GO_IO
Table S2. GO Annotations for the 27 IO score genes.
Gene	0	1	2	3	4	5	6	7	8	9	10	11	12	13	14	15	16	17	18	19	20	21	22	23	24	25	26	27	28	29	30	31	32	33	34	35	36	37	38	39	40	41	42	43	44	45	46	47	48
CXCL13	positive regulation of integrin activation [GO:0033625]	CXCR chemokine receptor binding [GO:0045236]	CXCR5 chemokine receptor binding [GO:0031724]	positive regulation of T cell chemotaxis [GO:0010820]	regulation of angiogenesis [GO:0045765]	cellular response to lipopolysaccharide [GO:0071222]	positive regulation of cytosolic calcium ion concentration [GO:0007204]	fibroblast growth factor binding [GO:0017134]	endothelial cell chemotaxis to fibroblast growth factor [GO:0035768]	lymphocyte chemotaxis across high endothelial venule [GO:0002518]	cell-cell signaling [GO:0007267]	cell surface receptor signaling pathway [GO:0007166]	heparin binding [GO:0008201]	positive regulation of cell-cell adhesion mediated by integrin [GO:0033634]	negative regulation of endothelial cell chemotaxis to fibroblast growth factor [GO:2000545]	defense response [GO:0006952]	regulation of humoral immune response [GO:0002920]	membrane [GO:0016020]	CCR10 chemokine receptor binding [GO:0031735]	CXCR3 chemokine receptor binding [GO:0048248]	chemokine-mediated signaling pathway [GO:0070098]	neutrophil chemotaxis [GO:0030593]	chronic inflammatory response [GO:0002544]	defense response to bacterium [GO:0042742]	killing of cells of another organism [GO:0031640]	extracellular space [GO:0005615]	immune response [GO:0006955]	inflammatory response [GO:0006954]	chemokine activity [GO:0008009]	extracellular region [GO:0005576]	antimicrobial humoral immune response mediated by antimicrobial peptide [GO:0061844]	activation of GTPase activity [GO:0090630]	receptor ligand activity [GO:0048018]	B cell chemotaxis [GO:0035754]	germinal center formation [GO:0002467]
CXCL11	CXCR chemokine receptor binding [GO:0045236]	chemotaxis [GO:0006935]	cellular response to lipopolysaccharide [GO:0071222]	positive regulation of release of sequestered calcium ion into cytosol [GO:0051281]	cell-cell signaling [GO:0007267]	heparin binding [GO:0008201]	adenylate cyclase-activating G protein-coupled receptor signaling pathway [GO:0007189]	regulation of cell population proliferation [GO:0042127]	CXCR3 chemokine receptor binding [GO:0048248]	chemokine-mediated signaling pathway [GO:0070098]	neutrophil chemotaxis [GO:0030593]	killing of cells of another organism [GO:0031640]	extracellular space [GO:0005615]	inflammatory response [GO:0006954]	T cell chemotaxis [GO:0010818]	chemokine activity [GO:0008009]	extracellular region [GO:0005576]	antimicrobial humoral immune response mediated by antimicrobial peptide [GO:0061844]	signal transduction [GO:0007165]
COL2A1	chondrocyte differentiation [GO:0002062]	heart morphogenesis [GO:0003007]	collagen trimer [GO:0005581]	negative regulation of extrinsic apoptotic signaling pathway in absence of ligand [GO:2001240]	platelet-derived growth factor binding [GO:0048407]	proteoglycan binding [GO:0043394]	extrinsic apoptotic signaling pathway in absence of ligand [GO:0097192]	cellular response to BMP stimulus [GO:0071773]	MHC class II protein binding [GO:0042289]	identical protein binding [GO:0042802]	tissue homeostasis [GO:0001894]	otic vesicle development [GO:0071599]	collagen-containing extracellular matrix [GO:0062023]	extracellular matrix [GO:0031012]	notochord development [GO:0030903]	collagen type II trimer [GO:0005585]	endochondral ossification [GO:0001958]	central nervous system development [GO:0007417]	cartilage condensation [GO:0001502]	roof of mouth development [GO:0060021]	extracellular matrix structural constituent [GO:0005201]	cartilage development involved in endochondral bone morphogenesis [GO:0060351]	regulation of gene expression [GO:0010468]	sensory perception of sound [GO:0007605]	metal ion binding [GO:0046872]	proteoglycan metabolic process [GO:0006029]	endoplasmic reticulum lumen [GO:0005788]	extracellular space [GO:0005615]	visual perception [GO:0007601]	embryonic skeletal joint morphogenesis [GO:0060272]	anterior head development [GO:0097065]	extracellular matrix structural constituent conferring tensile strength [GO:0030020]	inner ear morphogenesis [GO:0042472]	cartilage development [GO:0051216]	extracellular region [GO:0005576]	basement membrane [GO:0005604]	limb bud formation [GO:0060174]	extracellular matrix organization [GO:0030198]	collagen fibril organization [GO:0030199]	skeletal system development [GO:0001501]	collagen type XI trimer [GO:0005592]
IDO1	cytosol [GO:0005829]	positive regulation of T cell apoptotic process [GO:0070234]	electron transfer activity [GO:0009055]	heme binding [GO:0020037]	positive regulation of interleukin-12 production [GO:0032735]	multicellular organismal response to stress [GO:0033555]	response to lipopolysaccharide [GO:0032496]	negative regulation of T cell proliferation [GO:0042130]	negative regulation of interleukin-10 production [GO:0032693]	positive regulation of type 2 immune response [GO:0002830]	positive regulation of apoptotic process [GO:0043065]	tryptophan 2,3-dioxygenase activity [GO:0004833]	stereocilium bundle [GO:0032421]	kynurenic acid biosynthetic process [GO:0034276]	swimming behavior [GO:0036269]	tryptophan catabolic process to kynurenine [GO:0019441]	positive regulation of T cell tolerance induction [GO:0002666]	female pregnancy [GO:0007565]	tryptophan catabolic process [GO:0006569]	negative regulation of activated T cell proliferation [GO:0046007]	metal ion binding [GO:0046872]	smooth muscle contractile fiber [GO:0030485]	positive regulation of chronic inflammatory response [GO:0002678]	indoleamine 2,3-dioxygenase activity [GO:0033754]	T cell proliferation [GO:0042098]	oxidoreductase activity, acting on single donors with incorporation of molecular oxygen, incorporation of two atoms of oxygen [GO:0016702]	inflammatory response [GO:0006954]	'de novo' NAD biosynthetic process from tryptophan [GO:0034354]	cytoplasm [GO:0005737]	negative regulation of T cell apoptotic process [GO:0070233]
CCL5	calcium ion transport [GO:0006816]	positive regulation of T cell apoptotic process [GO:0070234]	positive regulation of cell adhesion [GO:0045785]	positive regulation of homotypic cell-cell adhesion [GO:0034112]	positive regulation of GTPase activity [GO:0043547]	positive regulation of smooth muscle cell migration [GO:0014911]	positive regulation of monocyte chemotaxis [GO:0090026]	cellular response to organic cyclic compound [GO:0071407]	positive regulation of T cell proliferation [GO:0042102]	positive regulation of smooth muscle cell proliferation [GO:0048661]	positive regulation of ERK1 and ERK2 cascade [GO:0070374]	cellular response to virus [GO:0098586]	cellular calcium ion homeostasis [GO:0006874]	protein self-association [GO:0043621]	cellular response to type II interferon [GO:0071346]	cellular response to fibroblast growth factor stimulus [GO:0044344]	protein kinase activity [GO:0004672]	negative regulation of viral genome replication [GO:0045071]	neutrophil chemotaxis [GO:0030593]	CCR5 chemokine receptor binding [GO:0031730]	positive regulation of calcium ion transport [GO:0051928]	regulation of neuron death [GO:1901214]	lymphocyte chemotaxis [GO:0048247]	MAPK cascade [GO:0000165]	chemoattractant activity [GO:0042056]	cellular response to tumor necrosis factor [GO:0071356]	receptor signaling protein tyrosine kinase activator activity [GO:0030298]	positive regulation of phosphatidylinositol 3-kinase signaling [GO:0014068]	negative regulation of T cell apoptotic process [GO:0070233]	chemokine receptor binding [GO:0042379]	positive regulation of tyrosine phosphorylation of STAT protein [GO:0042531]	neutrophil activation [GO:0042119]	CCR chemokine receptor binding [GO:0048020]	response to virus [GO:0009615]	monocyte chemotaxis [GO:0002548]	regulation of chronic inflammatory response [GO:0002676]	positive regulation of cell-cell adhesion mediated by integrin [GO:0033634]	cellular response to interleukin-1 [GO:0071347]	CCR4 chemokine receptor binding [GO:0031729]	positive regulation of macrophage chemotaxis [GO:0010759]	chemokine-mediated signaling pathway [GO:0070098]	phospholipase activator activity [GO:0016004]	positive regulation of cell migration [GO:0030335]	positive regulation of phosphorylation [GO:0042327]	positive regulation of activation of Janus kinase activity [GO:0010536]	inflammatory response [GO:0006954]	immune response [GO:0006955]	response to toxic substance [GO:0009636]	extracellular region [GO:0005576]
PLAAT4	N-acylphosphatidylethanolamine metabolic process [GO:0070292]	negative regulation of cell population proliferation [GO:0008285]	acyltransferase activity [GO:0016746]	phosphatidylserine 1-acylhydrolase activity [GO:0052739]	N-acyltransferase activity [GO:0016410]	phosphatidylethanolamine acyl-chain remodeling [GO:0036152]	positive regulation of keratinocyte differentiation [GO:0045618]	lipid catabolic process [GO:0016042]	cytosol [GO:0005829]	phospholipase A1 activity [GO:0008970]	positive regulation of protein-glutamine gamma-glutamyltransferase activity [GO:0150074]	1-acyl-2-lysophosphatidylserine acylhydrolase activity [GO:0052740]	cytoplasm [GO:0005737]	membrane [GO:0016020]	phospholipase A2 activity [GO:0004623]	phospholipid metabolic process [GO:0006644]
S100A8	intermediate filament cytoskeleton [GO:0045111]	autophagy [GO:0006914]	positive regulation of intrinsic apoptotic signaling pathway [GO:2001244]	response to zinc ion [GO:0010043]	cytosol [GO:0005829]	acute inflammatory response [GO:0002526]	RAGE receptor binding [GO:0050786]	cytoskeleton [GO:0005856]	positive regulation of NF-kappaB transcription factor activity [GO:0051092]	apoptotic process [GO:0006915]	response to lipopolysaccharide [GO:0032496]	innate immune response [GO:0045087]	collagen-containing extracellular matrix [GO:0062023]	zinc ion binding [GO:0008270]	autocrine signaling [GO:0035425]	nucleus [GO:0005634]	sequestering of zinc ion [GO:0032119]	positive regulation of peptide secretion [GO:0002793]	peptide secretion [GO:0002790]	Toll-like receptor 4 binding [GO:0035662]	arachidonic acid binding [GO:0050544]	leukocyte migration involved in inflammatory response [GO:0002523]	wound healing [GO:0042060]	astrocyte development [GO:0014002]	calcium ion binding [GO:0005509]	microtubule binding [GO:0008017]	defense response to fungus [GO:0050832]	plasma membrane [GO:0005886]	neutrophil chemotaxis [GO:0030593]	chronic inflammatory response [GO:0002544]	defense response to bacterium [GO:0042742]	positive regulation of inflammatory response [GO:0050729]	activation of cysteine-type endopeptidase activity involved in apoptotic process [GO:0006919]	response to ethanol [GO:0045471]	extracellular space [GO:0005615]	extracellular exosome [GO:0070062]	secretory granule lumen [GO:0034774]	inflammatory response [GO:0006954]	peptidyl-cysteine S-nitrosylation [GO:0018119]	extracellular region [GO:0005576]	neutrophil aggregation [GO:0070488]	positive regulation of cell growth [GO:0030307]	calcium-dependent protein binding [GO:0048306]	regulation of cytoskeleton organization [GO:0051493]
GZMB	immunological synapse [GO:0001772]	cytosol [GO:0005829]	apoptotic process [GO:0006915]	pyroptosis [GO:0070269]	natural killer cell mediated cytotoxicity [GO:0042267]	mitochondrion [GO:0005739]	nucleus [GO:0005634]	intracellular membrane-bounded organelle [GO:0043231]	membrane [GO:0016020]	proteolysis [GO:0006508]	proteolysis involved in protein catabolic process [GO:0051603]	cytolytic granule [GO:0044194]	cytolysis [GO:0019835]	positive regulation of protein insertion into mitochondrial membrane involved in apoptotic signaling pathway [GO:1900740]	negative regulation of translation [GO:0017148]	serine-type peptidase activity [GO:0008236]	serine-type endopeptidase activity [GO:0004252]	extracellular region [GO:0005576]	cytoplasm [GO:0005737]	granzyme-mediated programmed cell death signaling pathway [GO:0140507]
PSMB9	proteasomal protein catabolic process [GO:0010498]	proteasome core complex [GO:0005839]	proteasome complex [GO:0000502]	nucleoplasm [GO:0005654]	proteasome core complex, beta-subunit complex [GO:0019774]	spermatoproteasome complex [GO:1990111]	nucleus [GO:0005634]	threonine-type endopeptidase activity [GO:0004298]	cytosol [GO:0005829]	endopeptidase activity [GO:0004175]	immune system process [GO:0002376]	regulation of cysteine-type endopeptidase activity [GO:2000116]	cytoplasm [GO:0005737]	proteolysis involved in protein catabolic process [GO:0051603]	extracellular exosome [GO:0070062]
IL23A	positive regulation of transcription by RNA polymerase II [GO:0045944]	regulation of tyrosine phosphorylation of STAT protein [GO:0042509]	positive regulation of tyrosine phosphorylation of STAT protein [GO:0042531]	positive regulation of NIK/NF-kappaB signaling [GO:1901224]	positive regulation of natural killer cell proliferation [GO:0032819]	positive regulation of T-helper 17 type immune response [GO:2000318]	positive regulation of NK T cell activation [GO:0051135]	positive regulation of defense response to virus by host [GO:0002230]	positive regulation of interleukin-12 production [GO:0032735]	cytokine activity [GO:0005125]	innate immune response [GO:0045087]	positive regulation of T-helper 1 type immune response [GO:0002827]	positive regulation of tumor necrosis factor production [GO:0032760]	positive regulation of NK T cell proliferation [GO:0051142]	positive regulation of osteoclast differentiation [GO:0045672]	tissue remodeling [GO:0048771]	negative regulation of interleukin-10 production [GO:0032693]	defense response to virus [GO:0051607]	positive regulation of granulocyte macrophage colony-stimulating factor production [GO:0032725]	defense response to Gram-negative bacterium [GO:0050829]	positive regulation of T cell proliferation [GO:0042102]	interleukin-23 receptor binding [GO:0045519]	positive regulation of activated T cell proliferation [GO:0042104]	positive regulation of T cell mediated cytotoxicity [GO:0001916]	positive regulation of natural killer cell activation [GO:0032816]	positive regulation of T-helper 17 cell lineage commitment [GO:2000330]	interleukin-23 complex [GO:0070743]	positive regulation of inflammatory response [GO:0050729]	positive regulation of receptor signaling pathway via JAK-STAT [GO:0046427]	endoplasmic reticulum lumen [GO:0005788]	extracellular space [GO:0005615]	positive regulation of activation of Janus kinase activity [GO:0010536]	positive regulation of memory T cell differentiation [GO:0043382]	T cell proliferation [GO:0042098]	immune response [GO:0006955]	inflammatory response [GO:0006954]	positive regulation of tissue remodeling [GO:0034105]	positive regulation of type II interferon production [GO:0032729]	extracellular region [GO:0005576]	positive regulation of interleukin-10 production [GO:0032733]	positive regulation of interleukin-17 production [GO:0032740]	positive regulation of neutrophil chemotaxis [GO:0090023]	interleukin-23 receptor complex [GO:0072536]
CD52	sperm midpiece [GO:0097225]	respiratory burst [GO:0045730]	plasma membrane [GO:0005886]	extracellular region [GO:0005576]	positive regulation of cytosolic calcium ion concentration [GO:0007204]	membrane [GO:0016020]
KYNU	nucleoplasm [GO:0005654]	kynureninase activity [GO:0030429]	pyridoxal phosphate binding [GO:0030170]	tryptophan catabolic process to kynurenine [GO:0019441]	anthranilate metabolic process [GO:0043420]	mitochondrion [GO:0005739]	cytosol [GO:0005829]	catalytic activity [GO:0003824]	L-kynurenine catabolic process [GO:0097053]	response to type II interferon [GO:0034341]	'de novo' NAD biosynthetic process from tryptophan [GO:0034354]	protein homodimerization activity [GO:0042803]	tryptophan catabolic process [GO:0006569]	cytoplasm [GO:0005737]	response to vitamin B6 [GO:0034516]	quinolinate biosynthetic process [GO:0019805]	NAD biosynthetic process [GO:0009435]	3-hydroxykynureninase activity [GO:0061981]
TNFSF10	positive regulation of cysteine-type endopeptidase activity involved in apoptotic process [GO:0043280]	identical protein binding [GO:0042802]	cytokine activity [GO:0005125]	positive regulation of release of cytochrome c from mitochondria [GO:0090200]	cell-cell signaling [GO:0007267]	positive regulation of extrinsic apoptotic signaling pathway [GO:2001238]	apoptotic process [GO:0006915]	zinc ion binding [GO:0008270]	male gonad development [GO:0008584]	TRAIL binding [GO:0045569]	tumor necrosis factor receptor binding [GO:0005164]	signaling receptor binding [GO:0005102]	positive regulation of apoptotic process [GO:0043065]	positive regulation of I-kappaB kinase/NF-kappaB signaling [GO:0043123]	membrane [GO:0016020]	plasma membrane [GO:0005886]	metal ion binding [GO:0046872]	extracellular exosome [GO:0070062]	extracellular space [GO:0005615]	immune response [GO:0006955]	extracellular region [GO:0005576]	signal transduction [GO:0007165]	response to insulin [GO:0032868]
MIA	extracellular matrix organization [GO:0030198]	growth factor activity [GO:0008083]	extracellular space [GO:0005615]
RTP4	protein insertion into membrane [GO:0051205]	protein targeting to membrane [GO:0006612]	defense response to virus [GO:0051607]	cytoplasm [GO:0005737]	detection of chemical stimulus involved in sensory perception of bitter taste [GO:0001580]	membrane [GO:0016020]	olfactory receptor binding [GO:0031849]
ASPN	collagen-containing extracellular matrix [GO:0062023]	extracellular matrix [GO:0031012]	calcium ion binding [GO:0005509]	negative regulation of tooth mineralization [GO:0070171]	bone mineralization [GO:0030282]	response to fluoride [GO:1902617]	extracellular region [GO:0005576]	negative regulation of transforming growth factor beta receptor signaling pathway [GO:0030512]	cell projection [GO:0042995]	collagen binding [GO:0005518]	extracellular space [GO:0005615]
KMO	cytosol [GO:0005829]	cellular response to lipopolysaccharide [GO:0071222]	FAD binding [GO:0071949]	cellular response to interleukin-1 [GO:0071347]	flavin adenine dinucleotide binding [GO:0050660]	kynurenic acid biosynthetic process [GO:0034276]	membrane [GO:0016020]	anthranilate metabolic process [GO:0043420]	NAD metabolic process [GO:0019674]	positive regulation of glutamate secretion, neurotransmission [GO:1903296]	kynurenine metabolic process [GO:0070189]	tryptophan catabolic process [GO:0006569]	extracellular space [GO:0005615]	response to salt stress [GO:0009651]	aging [GO:0007568]	NAD(P)H oxidase H2O2-forming activity [GO:0016174]	L-kynurenine metabolic process [GO:0097052]	mitochondrial outer membrane [GO:0005741]	'de novo' NAD biosynthetic process from tryptophan [GO:0034354]	kynurenine 3-monooxygenase activity [GO:0004502]	positive regulation of neuron death [GO:1901216]	quinolinate biosynthetic process [GO:0019805]
ITM2A	plasma cell differentiation [GO:0002317]	plasma membrane [GO:0005886]	Golgi apparatus [GO:0005794]	amyloid-beta binding [GO:0001540]	negative regulation of amyloid precursor protein biosynthetic process [GO:0042985]
SFRP1	positive regulation of focal adhesion assembly [GO:0051894]	cell surface [GO:0009986]	positive regulation of stress fiber assembly [GO:0051496]	response to organic cyclic compound [GO:0014070]	canonical Wnt signaling pathway [GO:0060070]	positive regulation of GTPase activity [GO:0043547]	negative regulation of JUN kinase activity [GO:0043508]	male gonad development [GO:0008584]	negative regulation of osteoblast differentiation [GO:0045668]	negative regulation of peptidyl-tyrosine phosphorylation [GO:0050732]	negative regulation of fibroblast apoptotic process [GO:2000270]	negative regulation of apoptotic process [GO:0043066]	neural crest cell fate commitment [GO:0014034]	positive regulation of extrinsic apoptotic signaling pathway via death domain receptors [GO:1902043]	negative regulation of canonical Wnt signaling pathway involved in controlling type B pancreatic cell proliferation [GO:2000080]	hematopoietic stem cell differentiation [GO:0060218]	cellular response to fibroblast growth factor stimulus [GO:0044344]	negative regulation of Wnt signaling pathway involved in dorsal/ventral axis specification [GO:2000054]	bone trabecula formation [GO:0060346]	extracellular exosome [GO:0070062]	cellular response to prostaglandin E stimulus [GO:0071380]	dopaminergic neuron differentiation [GO:0071542]	Wnt-protein binding [GO:0017147]	cellular response to tumor necrosis factor [GO:0071356]	cellular response to estradiol stimulus [GO:0071392]	negative regulation of epithelial cell proliferation [GO:0050680]	regulation of neuron projection development [GO:0010975]	cellular response to growth factor stimulus [GO:0071363]	extrinsic apoptotic signaling pathway [GO:0097191]	regulation of angiogenesis [GO:0045765]	BMP signaling pathway [GO:0030509]	hematopoietic progenitor cell differentiation [GO:0002244]	negative regulation of canonical Wnt signaling pathway [GO:0090090]	collagen-containing extracellular matrix [GO:0062023]	heparin binding [GO:0008201]	regulation of branching involved in prostate gland morphogenesis [GO:0060687]	cysteine-type endopeptidase activity [GO:0004197]	negative regulation of Wnt signaling pathway [GO:0030178]	cellular response to interleukin-1 [GO:0071347]	negative regulation of planar cell polarity pathway involved in axis elongation [GO:2000041]	positive regulation of cell population proliferation [GO:0008284]	prostate epithelial cord arborization involved in prostate glandular acinus morphogenesis [GO:0060527]	anatomical structure development [GO:0048856]	negative regulation of cell migration [GO:0030336]	cellular response to heparin [GO:0071504]	cellular response to X-ray [GO:0071481]	negative regulation of osteoclast differentiation [GO:0045671]	positive regulation of fibroblast apoptotic process [GO:2000271]	planar cell polarity pathway involved in axis elongation [GO:0003402]
TNFAIP8	cysteine-type endopeptidase inhibitor activity involved in apoptotic process [GO:0043027]	regulation of apoptotic process [GO:0042981]	nucleoplasm [GO:0005654]	negative regulation of apoptotic process [GO:0043066]	positive regulation of apoptotic process [GO:0043065]	cytoplasm [GO:0005737]
KRT16	structural constituent of cytoskeleton [GO:0005200]	hair cycle [GO:0042633]	cytosol [GO:0005829]	cytoskeleton organization [GO:0007010]	cytoskeleton [GO:0005856]	cornified envelope [GO:0001533]	morphogenesis of an epithelium [GO:0002009]	innate immune response [GO:0045087]	nucleus [GO:0005634]	intermediate filament [GO:0005882]	structural molecule activity [GO:0005198]	establishment of skin barrier [GO:0061436]	keratinocyte differentiation [GO:0030216]	negative regulation of cell migration [GO:0030336]	intermediate filament organization [GO:0045109]	epithelial cell differentiation [GO:0030855]	keratinocyte migration [GO:0051546]	extracellular exosome [GO:0070062]	aging [GO:0007568]	inflammatory response [GO:0006954]	keratinization [GO:0031424]
FOXC1	positive regulation of transcription by RNA polymerase II [GO:0045944]	DNA-binding transcription factor activity [GO:0003700]	nucleoplasm [GO:0005654]	kidney development [GO:0001822]	vascular endothelial growth factor receptor signaling pathway [GO:0048010]	positive regulation of core promoter binding [GO:1904798]	cellular response to epidermal growth factor stimulus [GO:0071364]	RNA polymerase II cis-regulatory region sequence-specific DNA binding [GO:0000978]	transcription cis-regulatory region binding [GO:0000976]	cytosol [GO:0005829]	DNA-binding transcription factor binding [GO:0140297]	cerebellum development [GO:0021549]	Notch signaling pathway [GO:0007219]	angiogenesis [GO:0001525]	DNA binding [GO:0003677]	apoptotic process involved in outflow tract morphogenesis [GO:0003275]	neural crest cell development [GO:0014032]	positive regulation of epithelial to mesenchymal transition [GO:0010718]	negative regulation of angiogenesis [GO:0016525]	embryonic heart tube development [GO:0035050]	cellular response to chemokine [GO:1990869]	chromatin [GO:0000785]	positive regulation of DNA binding [GO:0043388]	camera-type eye development [GO:0043010]	anatomical structure morphogenesis [GO:0009653]	regulation of transcription by RNA polymerase II [GO:0006357]	positive regulation of hematopoietic stem cell differentiation [GO:1902038]	DNA binding, bending [GO:0008301]	cell population proliferation [GO:0008283]	somitogenesis [GO:0001756]	nucleus [GO:0005634]	positive regulation of gene expression [GO:0010628]	endochondral ossification [GO:0001958]	heart development [GO:0007507]	mesenchymal cell development [GO:0014031]	odontogenesis of dentin-containing tooth [GO:0042475]	lymph vessel development [GO:0001945]	lacrimal gland development [GO:0032808]	eye development [GO:0001654]	DNA-binding transcription activator activity, RNA polymerase II-specific [GO:0001228]	heterochromatin [GO:0000792]	ventricular cardiac muscle tissue morphogenesis [GO:0055010]	animal organ development [GO:0048513]	RNA polymerase II-specific DNA-binding transcription factor binding [GO:0061629]	maintenance of lens transparency [GO:0036438]	blood vessel remodeling [GO:0001974]	germ cell migration [GO:0008354]	chemokine-mediated signaling pathway [GO:0070098]	in utero embryonic development [GO:0001701]
APOD	endoplasmic reticulum [GO:0005783]	lipid transport [GO:0006869]	negative regulation of monocyte chemotactic protein-1 production [GO:0071638]	tissue regeneration [GO:0042246]	angiogenesis [GO:0001525]	negative regulation of platelet-derived growth factor receptor signaling pathway [GO:0010642]	peripheral nervous system axon regeneration [GO:0014012]	response to reactive oxygen species [GO:0000302]	lipid transporter activity [GO:0005319]	negative regulation of T cell migration [GO:2000405]	negative regulation of lipoprotein lipid oxidation [GO:0060588]	cytosolic ribosome [GO:0022626]	cholesterol binding [GO:0015485]	response to axon injury [GO:0048678]	lipid binding [GO:0008289]	dendrite [GO:0030425]	neuronal cell body [GO:0043025]	negative regulation of smooth muscle cell-matrix adhesion [GO:2000098]	glucose metabolic process [GO:0006006]	lipid metabolic process [GO:0006629]	perinuclear region of cytoplasm [GO:0048471]	negative regulation of smooth muscle cell proliferation [GO:0048662]	extracellular space [GO:0005615]	extracellular exosome [GO:0070062]	aging [GO:0007568]	extracellular region [GO:0005576]	negative regulation of cytokine production involved in inflammatory response [GO:1900016]	negative regulation of protein import into nucleus [GO:0042308]	brain development [GO:0007420]	cytoplasm [GO:0005737]	negative regulation of focal adhesion assembly [GO:0051895]
PTGDS	negative regulation of male germ cell proliferation [GO:2000255]	retinoid binding [GO:0005501]	fatty acid binding [GO:0005504]	prostaglandin-D synthase activity [GO:0004667]	prostaglandin biosynthetic process [GO:0001516]	endoplasmic reticulum membrane [GO:0005789]	small molecule binding [GO:0036094]	response to glucocorticoid [GO:0051384]	Golgi apparatus [GO:0005794]	cyclooxygenase pathway [GO:0019371]	mast cell degranulation [GO:0043303]	gene expression [GO:0010467]	perinuclear region of cytoplasm [GO:0048471]	extracellular exosome [GO:0070062]	extracellular space [GO:0005615]	nuclear membrane [GO:0031965]	regulation of circadian sleep/wake cycle, sleep [GO:0045187]	extracellular region [GO:0005576]	rough endoplasmic reticulum [GO:0005791]
DUSP5	MAP kinase tyrosine/serine/threonine phosphatase activity [GO:0017017]	protein tyrosine/serine/threonine phosphatase activity [GO:0008138]	dephosphorylation [GO:0016311]	nucleoplasm [GO:0005654]	protein tyrosine/threonine phosphatase activity [GO:0008330]	protein tyrosine phosphatase activity [GO:0004725]	MAPK cascade [GO:0000165]	negative regulation of MAPK cascade [GO:0043409]	nucleus [GO:0005634]	peptidyl-threonine dephosphorylation [GO:0035970]	protein dephosphorylation [GO:0006470]	myosin phosphatase activity [GO:0017018]	endoderm formation [GO:0001706]	peptidyl-tyrosine dephosphorylation [GO:0035335]	phosphatase activity [GO:0016791]	cytoplasm [GO:0005737]	phosphoprotein phosphatase activity [GO:0004721]	ERK1 and ERK2 cascade [GO:0070371]
HTRA1	cytosol [GO:0005829]	chorionic trophoblast cell differentiation [GO:0060718]	identical protein binding [GO:0042802]	collagen-containing extracellular matrix [GO:0062023]	molecular function activator activity [GO:0140677]	placenta development [GO:0001890]	negative regulation of defense response to virus [GO:0050687]	metalloendopeptidase activity [GO:0004222]	positive regulation of apoptotic process [GO:0043065]	proteolysis [GO:0006508]	plasma membrane [GO:0005886]	negative regulation of transforming growth factor beta receptor signaling pathway [GO:0030512]	programmed cell death [GO:0012501]	extracellular exosome [GO:0070062]	extracellular space [GO:0005615]	positive regulation of epithelial cell proliferation [GO:0050679]	growth factor binding [GO:0019838]	serine-type peptidase activity [GO:0008236]	negative regulation of BMP signaling pathway [GO:0030514]	serine-type endopeptidase activity [GO:0004252]	extracellular region [GO:0005576]	dentinogenesis [GO:0097187]
SPTLC2	pyridoxal phosphate binding [GO:0030170]	endoplasmic reticulum membrane [GO:0005789]	sphingolipid biosynthetic process [GO:0030148]	serine C-palmitoyltransferase complex [GO:0017059]	sphinganine biosynthetic process [GO:0046511]	sphingomyelin biosynthetic process [GO:0006686]	sphingosine biosynthetic process [GO:0046512]	positive regulation of lipophagy [GO:1904504]	ceramide biosynthetic process [GO:0046513]	membrane [GO:0016020]	biosynthetic process [GO:0009058]	serine C-palmitoyltransferase activity [GO:0004758]	transferase activity [GO:0016740]	adipose tissue development [GO:0060612]
[truncated: 52 more columns]

## Sheet: counts_of_GO
Table S3. Counts of GO Annotations for IO score.
GO Annotation	Count
extracellular space [GO:0005615]	14
extracellular region [GO:0005576]	14
cytosol [GO:0005829]	11
cytoplasm [GO:0005737]	9
extracellular exosome [GO:0070062]	8
membrane [GO:0016020]	8
inflammatory response [GO:0006954]	7
nucleus [GO:0005634]	6
plasma membrane [GO:0005886]	6
nucleoplasm [GO:0005654]	5
identical protein binding [GO:0042802]	5
collagen-containing extracellular matrix [GO:0062023]	5
positive regulation of apoptotic process [GO:0043065]	5
cell-cell signaling [GO:0007267]	4
immune response [GO:0006955]	4
neutrophil chemotaxis [GO:0030593]	4
chemokine-mediated signaling pathway [GO:0070098]	4
innate immune response [GO:0045087]	3
tryptophan catabolic process [GO:0006569]	3
cellular response to lipopolysaccharide [GO:0071222]	3
chemokine activity [GO:0008009]	3
cellular response to interleukin-1 [GO:0071347]	3
'de novo' NAD biosynthetic process from tryptophan [GO:0034354]	3
metal ion binding [GO:0046872]	3
aging [GO:0007568]	3
heparin binding [GO:0008201]	3
apoptotic process [GO:0006915]	3
response to lipopolysaccharide [GO:0032496]	2
defense response to bacterium [GO:0042742]	2
defense response to virus [GO:0051607]	2
T cell proliferation [GO:0042098]	2
negative regulation of interleukin-10 production [GO:0032693]	2
killing of cells of another organism [GO:0031640]	2
tryptophan catabolic process to kynurenine [GO:0019441]	2
negative regulation of BMP signaling pathway [GO:0030514]	2
negative regulation of T cell apoptotic process [GO:0070233]	2
positive regulation of transcription by RNA polymerase II [GO:0045944]	2
positive regulation of interleukin-12 production [GO:0032735]	2
positive regulation of DNA-templated transcription [GO:0045893]	2
positive regulation of epithelial cell proliferation [GO:0050679]	2
Golgi apparatus [GO:0005794]	2
positive regulation of T cell apoptotic process [GO:0070234]	2
cytokine activity [GO:0005125]	2
perinuclear region of cytoplasm [GO:0048471]	2
kynurenic acid biosynthetic process [GO:0034276]	2
cell differentiation [GO:0030154]	2
endoplasmic reticulum lumen [GO:0005788]	2
cellular response to tumor necrosis factor [GO:0071356]	2
proteolysis involved in protein catabolic process [GO:0051603]	2
antimicrobial humoral immune response mediated by antimicrobial peptide [GO:0061844]	2
positive regulation of GTPase activity [GO:0043547]	2
calcium ion binding [GO:0005509]	2
negative regulation of cell population proliferation [GO:0008285]	2
cytoskeleton [GO:0005856]	2
zinc ion binding [GO:0008270]	2
positive regulation of keratinocyte differentiation [GO:0045618]	2
cellular response to fibroblast growth factor stimulus [GO:0044344]	2
positive regulation of T cell proliferation [GO:0042102]	2
positive regulation of cell growth [GO:0030307]	2
positive regulation of receptor signaling pathway via JAK-STAT [GO:0046427]	2
positive regulation of inflammatory response [GO:0050729]	2
angiogenesis [GO:0001525]	2
protein homodimerization activity [GO:0042803]	2
mitochondrion [GO:0005739]	2
serine-type endopeptidase activity [GO:0004252]	2
serine-type peptidase activity [GO:0008236]	2
positive regulation of tyrosine phosphorylation of STAT protein [GO:0042531]	2
positive regulation of cytosolic calcium ion concentration [GO:0007204]	2
proteolysis [GO:0006508]	2
MAPK cascade [GO:0000165]	2
positive regulation of activation of Janus kinase activity [GO:0010536]	2
pyridoxal phosphate binding [GO:0030170]	2
quinolinate biosynthetic process [GO:0019805]	2
CXCR3 chemokine receptor binding [GO:0048248]	2
signal transduction [GO:0007165]	2
ureteric bud development [GO:0001657]	2
collagen fibril organization [GO:0030199]	2
negative regulation of apoptotic process [GO:0043066]	2
extracellular matrix [GO:0031012]	2
chemotaxis [GO:0006935]	2
positive regulation of cell-cell adhesion mediated by integrin [GO:0033634]	2
CXCR chemokine receptor binding [GO:0045236]	2
cellular response to BMP stimulus [GO:0071773]	2
endochondral ossification [GO:0001958]	2
negative regulation of cell migration [GO:0030336]	2
endoplasmic reticulum membrane [GO:0005789]	2
male gonad development [GO:0008584]	2
regulation of angiogenesis [GO:0045765]	2
chronic inflammatory response [GO:0002544]	2
anthranilate metabolic process [GO:0043420]	2
extracellular matrix organization [GO:0030198]	2
positive regulation of T cell chemotaxis [GO:0010820]	2
negative regulation of transforming growth factor beta receptor signaling pathway [GO:0030512]	2
positive regulation of extrinsic apoptotic signaling pathway via death domain receptors [GO:1902043]	1
negative regulation of cell growth [GO:0030308]	1
keratinocyte differentiation [GO:0030216]	1
cellular response to hypoxia [GO:0071456]	1
regulation of apoptotic process [GO:0042981]	1
cysteine-type endopeptidase inhibitor activity involved in apoptotic process [GO:0043027]	1
dorsal/ventral axis specification [GO:0009950]	1
digestive tract morphogenesis [GO:0048546]	1
negative regulation of fibroblast proliferation [GO:0048147]	1
negative regulation of epithelial to mesenchymal transition [GO:0010719]	1
frizzled binding [GO:0005109]	1
positive regulation of cell-matrix adhesion [GO:0001954]	1
positive regulation of non-canonical Wnt signaling pathway [GO:2000052]	1
positive regulation of smoothened signaling pathway [GO:0045880]	1
convergent extension involved in somitogenesis [GO:0090246]	1
cytoskeleton organization [GO:0007010]	1
regulation of cell cycle process [GO:0010564]	1
bone trabecula formation [GO:0060346]	1
negative regulation of Wnt signaling pathway [GO:0030178]	1
positive regulation of focal adhesion assembly [GO:0051894]	1
intermediate filament [GO:0005882]	1
structural constituent of cytoskeleton [GO:0005200]	1
cornified envelope [GO:0001533]	1
Wnt-protein binding [GO:0017147]	1
chromatin [GO:0000785]	1
eye development [GO:0001654]	1
negative regulation of transcription by RNA polymerase II [GO:0000122]	1
regulation of midbrain dopaminergic neuron differentiation [GO:1904956]	1
somitogenesis [GO:0001756]	1
positive regulation of epithelial to mesenchymal transition [GO:0010718]	1
establishment of skin barrier [GO:0061436]	1
epithelial cell differentiation [GO:0030855]	1
keratinocyte migration [GO:0051546]	1
keratinization [GO:0031424]	1
morphogenesis of an epithelium [GO:0002009]	1
negative regulation of planar cell polarity pathway involved in axis elongation [GO:2000041]	1
negative regulation of canonical Wnt signaling pathway [GO:0090090]	1
intermediate filament organization [GO:0045109]	1
positive regulation of fat cell differentiation [GO:0045600]	1
structural molecule activity [GO:0005198]	1
positive regulation of canonical Wnt signaling pathway [GO:0090263]	1
hair cycle [GO:0042633]	1
negative regulation of Wnt signaling pathway involved in dorsal/ventral axis specification [GO:2000054]	1
negative regulation of androgen receptor signaling pathway [GO:0060766]	1
hematopoietic progenitor cell differentiation [GO:0002244]	1
cellular response to starvation [GO:0009267]	1
planar cell polarity pathway involved in neural tube closure [GO:0090179]	1
cellular response to X-ray [GO:0071481]	1
Wnt signaling pathway [GO:0016055]	1
negative regulation of osteoclast differentiation [GO:0045671]	1
canonical Wnt signaling pathway [GO:0060070]	1
response to organic cyclic compound [GO:0014070]	1
negative regulation of peptidyl-tyrosine phosphorylation [GO:0050732]	1
cellular response to growth factor stimulus [GO:0071363]	1
extrinsic apoptotic signaling pathway [GO:0097191]	1
ventricular cardiac muscle tissue morphogenesis [GO:0055010]	1
cellular response to prostaglandin E stimulus [GO:0071380]	1
cellular response to estrogen stimulus [GO:0071391]	1
anatomical structure development [GO:0048856]	1
negative regulation of epithelial cell proliferation [GO:0050680]	1
cellular response to vitamin D [GO:0071305]	1
regulation of neuron projection development [GO:0010975]	1
dopaminergic neuron differentiation [GO:0071542]	1
negative regulation of canonical Wnt signaling pathway involved in controlling type B pancreatic cell proliferation [GO:2000080]	1
cell surface [GO:0009986]	1
cellular response to heparin [GO:0071504]	1
osteoblast differentiation [GO:0001649]	1
positive regulation of Wnt signaling pathway [GO:0030177]	1
female gonad development [GO:0008585]	1
Wnt signaling pathway involved in somitogenesis [GO:0090244]	1
neural crest cell fate commitment [GO:0014034]	1
stromal-epithelial cell signaling involved in prostate gland development [GO:0044345]	1
prostate epithelial cord arborization involved in prostate glandular acinus morphogenesis [GO:0060527]	1
planar cell polarity pathway involved in axis elongation [GO:0003402]	1
regulation of branching involved in prostate gland morphogenesis [GO:0060687]	1
positive regulation of cell population proliferation [GO:0008284]	1
negative regulation of JUN kinase activity [GO:0043508]	1
negative regulation of ossification [GO:0030279]	1
hematopoietic stem cell differentiation [GO:0060218]	1
negative regulation of osteoblast differentiation [GO:0045668]	1
cellular response to estradiol stimulus [GO:0071392]	1
negative regulation of fibroblast apoptotic process [GO:2000270]	1
negative regulation of B cell differentiation [GO:0045578]	1
cellular response to transforming growth factor beta stimulus [GO:0071560]	1
positive regulation of stress fiber assembly [GO:0051496]	1
negative regulation of DNA-templated transcription [GO:0045892]	1
negative regulation of osteoblast proliferation [GO:0033689]	1
cysteine-type endopeptidase activity [GO:0004197]	1
osteoclast differentiation [GO:0030316]	1
response to xenobiotic stimulus [GO:0009410]	1
positive regulation of fibroblast apoptotic process [GO:2000271]	1
regulation of developmental process [GO:0050793]	1
negative regulation of insulin secretion [GO:0046676]	1
somatic stem cell population maintenance [GO:0035019]	1
BMP signaling pathway [GO:0030509]	1
negative regulation of bone remodeling [GO:0046851]	1
negative regulation of gene expression [GO:0010629]	1
glycosaminoglycan metabolic process [GO:0030203]	1
cellular response to chemokine [GO:1990869]	1
lipid binding [GO:0008289]	1
gene expression [GO:0010467]	1
nuclear membrane [GO:0031965]	1
regulation of circadian sleep/wake cycle, sleep [GO:0045187]	1
mast cell degranulation [GO:0043303]	1
negative regulation of male germ cell proliferation [GO:2000255]	1
retinoid binding [GO:0005501]	1
rough endoplasmic reticulum [GO:0005791]	1
prostaglandin biosynthetic process [GO:0001516]	1
response to glucocorticoid [GO:0051384]	1
fatty acid binding [GO:0005504]	1
prostaglandin-D synthase activity [GO:0004667]	1
cyclooxygenase pathway [GO:0019371]	1
small molecule binding [GO:0036094]	1
lipid metabolic process [GO:0006629]	1
protein dephosphorylation [GO:0006470]	1
negative regulation of smooth muscle cell proliferation [GO:0048662]	1
tissue regeneration [GO:0042246]	1
cytosolic ribosome [GO:0022626]	1
negative regulation of cytokine production involved in inflammatory response [GO:1900016]	1
negative regulation of T cell migration [GO:2000405]	1
negative regulation of lipoprotein lipid oxidation [GO:0060588]	1
brain development [GO:0007420]	1
neuronal cell body [GO:0043025]	1
negative regulation of smooth muscle cell-matrix adhesion [GO:2000098]	1
lipid transporter activity [GO:0005319]	1
negative regulation of focal adhesion assembly [GO:0051895]	1
lipid transport [GO:0006869]	1
negative regulation of monocyte chemotactic protein-1 production [GO:0071638]	1
dephosphorylation [GO:0016311]	1
peptidyl-tyrosine dephosphorylation [GO:0035335]	1
peripheral nervous system axon regeneration [GO:0014012]	1
growth factor binding [GO:0019838]	1
adipose tissue development [GO:0060612]	1
positive regulation of lipophagy [GO:1904504]	1
sphingomyelin biosynthetic process [GO:0006686]	1
biosynthetic process [GO:0009058]	1
serine C-palmitoyltransferase complex [GO:0017059]	1
transferase activity [GO:0016740]	1
sphinganine biosynthetic process [GO:0046511]	1
sphingolipid biosynthetic process [GO:0030148]	1
ceramide biosynthetic process [GO:0046513]	1
sphingosine biosynthetic process [GO:0046512]	1
metalloendopeptidase activity [GO:0004222]	1
dentinogenesis [GO:0097187]	1
placenta development [GO:0001890]	1
molecular function activator activity [GO:0140677]	1
protein tyrosine phosphatase activity [GO:0004725]	1
chorionic trophoblast cell differentiation [GO:0060718]	1
negative regulation of defense response to virus [GO:0050687]	1
programmed cell death [GO:0012501]	1
negative regulation of MAPK cascade [GO:0043409]	1
MAP kinase tyrosine/serine/threonine phosphatase activity [GO:0017017]	1
myosin phosphatase activity [GO:0017018]	1
peptidyl-threonine dephosphorylation [GO:0035970]	1
protein tyrosine/threonine phosphatase activity [GO:0008330]	1
ERK1 and ERK2 cascade [GO:0070371]	1
endoderm formation [GO:0001706]	1
protein tyrosine/serine/threonine phosphatase activity [GO:0008138]	1
phosphoprotein phosphatase activity [GO:0004721]	1
phosphatase activity [GO:0016791]	1
negative regulation of platelet-derived growth factor receptor signaling pathway [GO:0010642]	1
response to axon injury [GO:0048678]	1
Notch signaling pathway [GO:0007219]	1
positive regulation of hematopoietic progenitor cell differentiation [GO:1901534]	1
DNA-binding transcription activator activity, RNA polymerase II-specific [GO:0001228]	1
blood vessel remodeling [GO:0001974]	1
animal organ development [GO:0048513]	1
heterochromatin [GO:0000792]	1
ovarian follicle development [GO:0001541]	1
camera-type eye development [GO:0043010]	1
paraxial mesoderm formation [GO:0048341]	1
negative regulation of amyloid precursor protein biosynthetic process [GO:0042985]	1
glomerular epithelium development [GO:0072010]	1
RNA polymerase II-specific DNA-binding transcription factor binding [GO:0061629]	1
promoter-specific chromatin binding [GO:1990841]	1
vascular endothelial growth factor signaling pathway [GO:0038084]	1
regulation of organ growth [GO:0046620]	1
embryonic heart tube development [GO:0035050]	1
cellular response to epidermal growth factor stimulus [GO:0071364]	1
positive regulation of core promoter binding [GO:1904798]	1
negative regulation of apoptotic process involved in outflow tract morphogenesis [GO:1902257]	1
cell migration [GO:0016477]	1
DNA binding, bending [GO:0008301]	1
mesenchymal cell development [GO:0014031]	1
RNA polymerase II cis-regulatory region sequence-specific DNA binding [GO:0000978]	1
blood vessel development [GO:0001568]	1
positive regulation of hematopoietic stem cell differentiation [GO:1902038]	1
DNA binding [GO:0003677]	1
odontogenesis of dentin-containing tooth [GO:0042475]	1
blood vessel diameter maintenance [GO:0097746]	1
cell population proliferation [GO:0008283]	1
maintenance of lens transparency [GO:0036438]	1
lymph vessel development [GO:0001945]	1
DNA-binding transcription factor activity [GO:0003700]	1
cholesterol binding [GO:0015485]	1
artery morphogenesis [GO:0048844]	1
endoplasmic reticulum [GO:0005783]	1
glucose metabolic process [GO:0006006]	1
dendrite [GO:0030425]	1
response to reactive oxygen species [GO:0000302]	1
negative regulation of protein import into nucleus [GO:0042308]	1
positive regulation of gene expression [GO:0010628]	1
negative regulation of lymphangiogenesis [GO:1901491]	1
regulation of DNA-templated transcription [GO:0006355]	1
anatomical structure morphogenesis [GO:0009653]	1
DNA-binding transcription factor activity, RNA polymerase II-specific [GO:0000981]	1
negative regulation of mitotic cell cycle [GO:0045930]	1
cardiac muscle cell proliferation [GO:0060038]	1
heart development [GO:0007507]	1
apoptotic process involved in outflow tract morphogenesis [GO:0003275]	1
cerebellum development [GO:0021549]	1
in utero embryonic development [GO:0001701]	1
regulation of transcription by RNA polymerase II [GO:0006357]	1
vascular endothelial growth factor receptor signaling pathway [GO:0048010]	1
lacrimal gland development [GO:0032808]	1
transcription cis-regulatory region binding [GO:0000976]	1
sequence-specific DNA binding [GO:0043565]	1
RNA polymerase II transcription regulatory region sequence-specific DNA binding [GO:0000977]	1
kidney development [GO:0001822]	1
positive regulation of DNA binding [GO:0043388]	1
DNA-binding transcription factor binding [GO:0140297]	1
germ cell migration [GO:0008354]	1
neural crest cell development [GO:0014032]	1
negative regulation of angiogenesis [GO:0016525]	1
plasma cell differentiation [GO:0002317]	1
germinal center formation [GO:0002467]	1
amyloid-beta binding [GO:0001540]	1
receptor signaling protein tyrosine kinase activator activity [GO:0030298]	1
response to toxic substance [GO:0009636]	1
monocyte chemotaxis [GO:0002548]	1
negative regulation of viral genome replication [GO:0045071]	1
CCR1 chemokine receptor binding [GO:0031726]	1
protein kinase activity [GO:0004672]	1
positive regulation of smooth muscle cell migration [GO:0014911]	1
regulation of neuron death [GO:1901214]	1
positive regulation of homotypic cell-cell adhesion [GO:0034112]	1
dendritic cell chemotaxis [GO:0002407]	1
CCR5 chemokine receptor binding [GO:0031730]	1
positive regulation of ERK1 and ERK2 cascade [GO:0070374]	1
neutrophil activation [GO:0042119]	1
positive regulation of smooth muscle cell proliferation [GO:0048661]	1
positive regulation of phosphorylation [GO:0042327]	1
protein self-association [GO:0043621]	1
positive regulation of macrophage chemotaxis [GO:0010759]	1
lipopolysaccharide-mediated signaling pathway [GO:0031663]	1
leukocyte cell-cell adhesion [GO:0007159]	1
chemokine receptor antagonist activity [GO:0046817]	1
positive regulation of cellular biosynthetic process [GO:0031328]	1
positive regulation of innate immune response [GO:0045089]	1
calcium ion transport [GO:0006816]	1
positive regulation of monocyte chemotaxis [GO:0090026]	1
regulation of chronic inflammatory response [GO:0002676]	1
positive regulation of chronic inflammatory response [GO:0002678]	1
heme binding [GO:0020037]	1
chemokine receptor binding [GO:0042379]	1
negative regulation of G protein-coupled receptor signaling pathway [GO:0045744]	1
positive regulation of protein-glutamine gamma-glutamyltransferase activity [GO:0150074]	1
positive regulation of cell migration [GO:0030335]	1
exocytosis [GO:0006887]	1
lymphocyte chemotaxis [GO:0048247]	1
positive regulation of viral genome replication [GO:0045070]	1
phosphatidylinositol phospholipase C activity [GO:0004435]	1
positive regulation of T cell migration [GO:2000406]	1
cellular response to type II interferon [GO:0071346]	1
positive regulation of translational initiation [GO:0045948]	1
positive regulation of cell adhesion [GO:0045785]	1
G protein-coupled receptor signaling pathway [GO:0007186]	1
cellular calcium ion homeostasis [GO:0006874]	1
response to virus [GO:0009615]	1
positive regulation of phosphatidylinositol 3-kinase signaling [GO:0014068]	1
phospholipase activator activity [GO:0016004]	1
cellular response to organic cyclic compound [GO:0071407]	1
positive regulation of natural killer cell chemotaxis [GO:2000503]	1
regulation of T cell activation [GO:0050863]	1
positive regulation of calcium ion transport [GO:0051928]	1
CCR4 chemokine receptor binding [GO:0031729]	1
regulation of insulin secretion [GO:0050796]	1
eosinophil chemotaxis [GO:0048245]	1
chemoattractant activity [GO:0042056]	1
macrophage chemotaxis [GO:0048246]	1
negative regulation by host of viral transcription [GO:0043922]	1
activation of phospholipase D activity [GO:0031584]	1
protein kinase B signaling [GO:0043491]	1
cellular response to virus [GO:0098586]	1
multicellular organismal response to stress [GO:0033555]	1
smooth muscle contractile fiber [GO:0030485]	1
positive regulation of T cell tolerance induction [GO:0002666]	1
positive regulation of release of sequestered calcium ion into cytosol [GO:0051281]	1
proteoglycan metabolic process [GO:0006029]	1
skeletal system development [GO:0001501]	1
notochord development [GO:0030903]	1
cartilage condensation [GO:0001502]	1
heart morphogenesis [GO:0003007]	1
cartilage development involved in endochondral bone morphogenesis [GO:0060351]	1
otic vesicle development [GO:0071599]	1
collagen trimer [GO:0005581]	1
inner ear morphogenesis [GO:0042472]	1
regulation of gene expression [GO:0010468]	1
T cell chemotaxis [GO:0010818]	1
regulation of cell population proliferation [GO:0042127]	1
adenylate cyclase-activating G protein-coupled receptor signaling pathway [GO:0007189]	1
negative regulation of T cell proliferation [GO:0042130]	1
negative regulation of endothelial cell chemotaxis to fibroblast growth factor [GO:2000545]	1
endothelial cell chemotaxis to fibroblast growth factor [GO:0035768]	1
cell surface receptor signaling pathway [GO:0007166]	1
defense response [GO:0006952]	1
CCR10 chemokine receptor binding [GO:0031735]	1
receptor ligand activity [GO:0048018]	1
fibroblast growth factor binding [GO:0017134]	1
regulation of humoral immune response [GO:0002920]	1
B cell chemotaxis [GO:0035754]	1
CXCR5 chemokine receptor binding [GO:0031724]	1
lymphocyte chemotaxis across high endothelial venule [GO:0002518]	1
positive regulation of integrin activation [GO:0033625]	1
negative regulation of extrinsic apoptotic signaling pathway in absence of ligand [GO:2001240]	1
embryonic skeletal joint morphogenesis [GO:0060272]	1
central nervous system development [GO:0007417]	1
roof of mouth development [GO:0060021]	1
swimming behavior [GO:0036269]	1
female pregnancy [GO:0007565]	1
electron transfer activity [GO:0009055]	1
stereocilium bundle [GO:0032421]	1
oxidoreductase activity, acting on single donors with incorporation of molecular oxygen, incorporation of two atoms of oxygen [GO:0016702]	1
tryptophan 2,3-dioxygenase activity [GO:0004833]	1
indoleamine 2,3-dioxygenase activity [GO:0033754]	1
negative regulation of activated T cell proliferation [GO:0046007]	1
positive regulation of type 2 immune response [GO:0002830]	1
platelet-derived growth factor binding [GO:0048407]	1
visual perception [GO:0007601]	1
collagen type II trimer [GO:0005585]	1
chondrocyte differentiation [GO:0002062]	1
anterior head development [GO:0097065]	1
proteoglycan binding [GO:0043394]	1
MHC class II protein binding [GO:0042289]	1
extracellular matrix structural constituent conferring tensile strength [GO:0030020]	1
sensory perception of sound [GO:0007605]	1
limb bud formation [GO:0060174]	1
extrinsic apoptotic signaling pathway in absence of ligand [GO:0097192]	1
basement membrane [GO:0005604]	1
tissue homeostasis [GO:0001894]	1
cartilage development [GO:0051216]	1
collagen type XI trimer [GO:0005592]	1
extracellular matrix structural constituent [GO:0005201]	1
CCR chemokine receptor binding [GO:0048020]	1
lipid catabolic process [GO:0016042]	1
mitochondrial outer membrane [GO:0005741]	1
interleukin-23 receptor complex [GO:0072536]	1
response to type II interferon [GO:0034341]	1
response to vitamin B6 [GO:0034516]	1
3-hydroxykynureninase activity [GO:0061981]	1
catalytic activity [GO:0003824]	1
activation of GTPase activity [GO:0090630]	1
kynureninase activity [GO:0030429]	1
sperm midpiece [GO:0097225]	1
respiratory burst [GO:0045730]	1
positive regulation of neutrophil chemotaxis [GO:0090023]	1
positive regulation of natural killer cell proliferation [GO:0032819]	1
positive regulation of T-helper 17 cell lineage commitment [GO:2000330]	1
positive regulation of natural killer cell activation [GO:0032816]	1
positive regulation of NK T cell proliferation [GO:0051142]	1
NAD biosynthetic process [GO:0009435]	1
tissue remodeling [GO:0048771]	1
positive regulation of defense response to virus by host [GO:0002230]	1
interleukin-23 complex [GO:0070743]	1
regulation of tyrosine phosphorylation of STAT protein [GO:0042509]	1
positive regulation of memory T cell differentiation [GO:0043382]	1
positive regulation of tumor necrosis factor production [GO:0032760]	1
positive regulation of T-helper 1 type immune response [GO:0002827]	1
positive regulation of granulocyte macrophage colony-stimulating factor production [GO:0032725]	1
positive regulation of interleukin-17 production [GO:0032740]	1
positive regulation of type II interferon production [GO:0032729]	1
interleukin-23 receptor binding [GO:0045519]	1
positive regulation of tissue remodeling [GO:0034105]	1
L-kynurenine catabolic process [GO:0097053]	1
signaling receptor binding [GO:0005102]	1
phospholipid metabolic process [GO:0006644]	1
negative regulation of tooth mineralization [GO:0070171]	1
positive regulation of glutamate secretion, neurotransmission [GO:1903296]	1
FAD binding [GO:0071949]	1
flavin adenine dinucleotide binding [GO:0050660]	1
response to salt stress [GO:0009651]	1
NAD metabolic process [GO:0019674]	1
NAD(P)H oxidase H2O2-forming activity [GO:0016174]	1
kynurenine 3-monooxygenase activity [GO:0004502]	1
kynurenine metabolic process [GO:0070189]	1
positive regulation of neuron death [GO:1901216]	1
L-kynurenine metabolic process [GO:0097052]	1
cell projection [GO:0042995]	1
bone mineralization [GO:0030282]	1
response to fluoride [GO:1902617]	1
TRAIL binding [GO:0045569]	1
collagen binding [GO:0005518]	1
olfactory receptor binding [GO:0031849]	1
protein targeting to membrane [GO:0006612]	1
protein insertion into membrane [GO:0051205]	1
detection of chemical stimulus involved in sensory perception of bitter taste [GO:0001580]	1
growth factor activity [GO:0008083]	1
response to insulin [GO:0032868]	1
positive regulation of extrinsic apoptotic signaling pathway [GO:2001238]	1
tumor necrosis factor receptor binding [GO:0005164]	1
positive regulation of cysteine-type endopeptidase activity involved in apoptotic process [GO:0043280]	1
positive regulation of I-kappaB kinase/NF-kappaB signaling [GO:0043123]	1
positive regulation of release of cytochrome c from mitochondria [GO:0090200]	1
positive regulation of osteoclast differentiation [GO:0045672]	1
positive regulation of NIK/NF-kappaB signaling [GO:1901224]	1
positive regulation of activated T cell proliferation [GO:0042104]	1
peptide secretion [GO:0002790]	1
positive regulation of peptide secretion [GO:0002793]	1
regulation of cytoskeleton organization [GO:0051493]	1
intermediate filament cytoskeleton [GO:0045111]	1
autophagy [GO:0006914]	1
secretory granule lumen [GO:0034774]	1
calcium-dependent protein binding [GO:0048306]	1
acute inflammatory response [GO:0002526]	1
microtubule binding [GO:0008017]	1
positive regulation of intrinsic apoptotic signaling pathway [GO:2001244]	1
positive regulation of NF-kappaB transcription factor activity [GO:0051092]	1
Toll-like receptor 4 binding [GO:0035662]	1
autocrine signaling [GO:0035425]	1
peptidyl-cysteine S-nitrosylation [GO:0018119]	1
positive regulation of T-helper 17 type immune response [GO:2000318]	1
neutrophil aggregation [GO:0070488]	1
wound healing [GO:0042060]	1
defense response to fungus [GO:0050832]	1
arachidonic acid binding [GO:0050544]	1
acyltransferase activity [GO:0016746]	1
phosphatidylethanolamine acyl-chain remodeling [GO:0036152]	1
1-acyl-2-lysophosphatidylserine acylhydrolase activity [GO:0052740]	1
phospholipase A2 activity [GO:0004623]	1
phosphatidylserine 1-acylhydrolase activity [GO:0052739]	1
N-acyltransferase activity [GO:0016410]	1
N-acylphosphatidylethanolamine metabolic process [GO:0070292]	1
phospholipase A1 activity [GO:0008970]	1
leukocyte migration involved in inflammatory response [GO:0002523]	1
response to ethanol [GO:0045471]	1
activation of cysteine-type endopeptidase activity involved in apoptotic process [GO:0006919]	1
RAGE receptor binding [GO:0050786]	1
positive regulation of NK T cell activation [GO:0051135]	1
defense response to Gram-negative bacterium [GO:0050829]	1
positive regulation of interleukin-10 production [GO:0032733]	1
positive regulation of T cell mediated cytotoxicity [GO:0001916]	1
spermatoproteasome complex [GO:1990111]	1
proteasome complex [GO:0000502]	1
endopeptidase activity [GO:0004175]	1
proteasome core complex, beta-subunit complex [GO:0019774]	1
threonine-type endopeptidase activity [GO:0004298]	1
immune system process [GO:0002376]	1
regulation of cysteine-type endopeptidase activity [GO:2000116]	1
proteasomal protein catabolic process [GO:0010498]	1
proteasome core complex [GO:0005839]	1
negative regulation of translation [GO:0017148]	1
positive regulation of protein insertion into mitochondrial membrane involved in apoptotic signaling pathway [GO:1900740]	1
cytolytic granule [GO:0044194]	1
cytolysis [GO:0019835]	1
pyroptosis [GO:0070269]	1
intracellular membrane-bounded organelle [GO:0043231]	1
natural killer cell mediated cytotoxicity [GO:0042267]	1
immunological synapse [GO:0001772]	1
granzyme-mediated programmed cell death signaling pathway [GO:0140507]	1
sequestering of zinc ion [GO:0032119]	1
response to zinc ion [GO:0010043]	1
astrocyte development [GO:0014002]	1
serine C-palmitoyltransferase activity [GO:0004758]	1
